# Supplementary material for: The J Domain of Sacsin Disrupts Intermediate Filament Assembly
Source: Int J Mol Sci. 2022 Dec 12;23(24):15742. doi: 10.3390/ijms232415742 (PMC9779362; doi:10.3390/ijms232415742)
Supplement: Supplementary file 1 [file ijms-23-15742-s001.zip]

Archive with 1 entries (1 files):
- ijms-1962958-supplementary.pdf
